# Supplementary material for: Epidemiology of Non-O157 Shiga Toxin-Producing Escherichia coli in the Province of Alberta, Canada, from 2018 to 2021
Source: Microorganisms. 2022 Apr 14;10(4):814. doi: 10.3390/microorganisms10040814 (PMC9026152; doi:10.3390/microorganisms10040814)
Supplement: Supplementary file 1 [file microorganisms-10-00814-s001.zip]

Archive with 1 entries (1 files):
- microorganisms-1662435-supplementary.pdf
